# Supplementary material for: Emerging Roles, Mechanisms, and Therapeutic Potential of Thyroid Hormones in Neurodegenerative Diseases: A Review
Source: Brain Sci. 2026 Feb 14;16(2):229. doi: 10.3390/brainsci16020229 (PMC12938659; doi:10.3390/brainsci16020229)
Supplement: Supplementary file 1 [file brainsci-16-00229-s001.zip]

Archive with 1 entries (1 files):
- brainsci-4071202-supplementary.pdf
